# Supplementary material for: A Taxonomic and Phylogenetic Study of Anamorphic Strains of Daldinia (Hypoxylaceae, Xylariales) in Southern China
Source: J Fungi (Basel). 2024 Oct 7;10(10):700. doi: 10.3390/jof10100700 (PMC11508840; doi:10.3390/jof10100700)
Supplement: Supplementary file 1 [file jof-10-00700-s001.zip]

Archive with 1 entries (1 files):
- jof-3149162-supplementary.pdf
